# Supplementary material for: Interplay of chromatin remodeling BAF complexes in mouse embryonic and epiblast stem cell conversion and maintenance
Source: J Biol Chem. 2024 Dec 25;301(2):108140. doi: 10.1016/j.jbc.2024.108140 (PMC11791114; doi:10.1016/j.jbc.2024.108140)
Supplement: Supplementary Table S1 [file mmc3.xlsx]

## Sheet: qPCR Primers
qPCR Primers
Primers	Primer sequence (5'→3')
Gapdh	F：AGAACATCATCCCTGCATCC
	R：CACATTGGGGGTAGGAACAC
Oct4	F：GTGGAGGAAGCCGACAACAATGA
	R：CAAGCTGATTGGCGATGTGAG
Sox2	F：CAGGAGAACCCCAAGATGCACAA
	R：AATCCGGGTGCTCCTTCATGTG
Klf4	F：GTGCAGCTTGCAGCAGTAAC
	R：AGCGAGTTGGAAAGGATAAAGTC
Nanog	F：TGGTCCCCACAGTTTGCCTAGTTC
	R：CAGGTCTTCAGAGGAAGGGCGA
Gata6	F：TTGCTCCGGTAACAGCAGTG
	R：GTGGTCGCTTGTGTAGAAGGA
Gata4	F：CCCTACCCAGCCTACATGG
	R：ACATATCGAGATTGGGGTGTCT
Sox17	F：CGCACGGAATTCGAACAGTA
	R：GTCAAATGTCGGGGTAGTTG
T	F：GAGTCAAGACTCCTGGAAGGTG
	R：CCACTCGCAGTTCGCGTTC
Fgf5	F：TGTGTCTCAGGGGATTGTAGG
	R：AGCTGTTTTCTTGGAATCTCTCC
Pax6	F：CTGAGGAACCAGAGAAGACAGG
	R：CATGGAACCTGATGTGAAGGAGG
Nes	F：AGGAGAAGAAGAACCAAGAATGGAGGA
	R：TCGGCTTCTGGACCTCCCAGT
N-cam1	F：GTCTGTCACCCTGGTGTGTG
	R：GTCTGTCACCCTGGTGTGTG
Otx2	F：TGAGGGAAGAGGTGGCACTGAA
	R：GCCTCACTTTGTTCTGACCTCC
Dnmt3b	F：CGCACAACCAATGACTCTGCTG
	R：GGTGACTTCAGAAGCCATCCGT
Dnmt3a	F：AGAAGTGTCTGCTGCACACA
	R：TGCTCCAGACACTCTTGCAG
Lef1	F：ACTGTCAGGCGACACTTCCATG
	R：GTGCTCCTGTTTGACCTGAGGT
Pou3f1	F：ACAGCCTGCAACTGGAGAAGGA
	R：CAGGCGCATAAACGTCGTCCAT
Ezh2	F：CATACGCTCTTCTGTCGACGATG
	R：ACACTGTGGTCCACAAGGCTTG
Eed	F：AGTTGAGCAGCGACGAGAACAG
	R：TCCTTCCTGGTGCATTTGGCGT
Suz12	F：CTCTTCGATGGACAGGAGAAACC
	R：GCTCTGTAGTCAGCGTCTCCTT
Lefty1	F：AGTCCTGGACAAGGCTGATGTG
	R：GAGGTCTCTGACACCAGGAACC
Lefty2	F：CAGCTGCAGCTCAGCCAGGCCC
	R：AGCGGTCAGCGTGACTTCCC
Gdf1	F：CGGAAACATTGTGCGCCACATC
	R：GGTCAAAGACGACTGTCCACTC
Pitx2	F：AGAAATCGCCGTGTGGACCAAC
	R：CCAAAGCCATTCTTGCACAGCTC
Nodal	F：AGTGTTGGCATCAGCCCTAC
	R：CTTCCCAAAGCAAAGTGGCG
Gjb3	F：GAATCAAGGCCAGGTCTGAG
	R：ATGCCGTGGAGTACTGGTTC
Lama1	F：GATCCCATTTATGTGGGTGG
	R：CTTGTAGGTCAAAGGCTCGG
Mras	F：AGAGACCAGTGCCAAGGACC
	R：TCAGTGCAGTTAGGCAGTGG
Eya1	F：GTGTGGAAGAAGAGCAAGGG
	R：CAAGCCTGCTGGGTTATCTC
Stat3	F：CTACGGGGGAGCAATGGATG
	R：AGTTTAGTATAGTAAATCCG
Tbx3	F：CTACGGGGGAGCAATGGATG
	R：AGTTTAGTATAGTAAATCCG
Fabp3	F：GCAAACTCATCCATGTGCAG
	R：TCAGAGGGGAAAACCATGAG
Ppap2b	F：CGGGATTGTCACGGGTATCTGA
	R：GCAGTGAGAGGCTCGTCTTAGT
Esrrb	F：GGTGCGCAGGTACAAGAAAC
	R：AGGAAGAGTTTGTGCATGGG
Wnt3a	F：CATGAACCGTCACAACAATGAG
	R：CACTTCACAGCTGCCAGATA
Ctnnb1	F：ATGGAGCCGGACAGAAAAGC
	R：TGGGAGGTGTCAACATCTTCT
Ly6g6e	F：TGTTACACCTGCAGCTTTGC
	R：TGCATAGGTCCTGCTCACAG

## Sheet: ChIP-qPCR Primers
ChIP-qPCR Primers
Primers	Primer sequence (5'→3')
Fgf5	F：CTCCCATGGAGAGCGGAAAT
	R：AGCCACCAGGAAGACAAGAG
Otx2	F：TGCACGCTCTACATTCCTAAC
	R：GAGTTCTTTGTCTCTGCAAATGG
Dnmt3b	F：CTGAGCACTTTACAATGGGTTTC
	R：GAGAAGTTAGACCTCATCCCAAC
Dnmt3a	F：GGTGTTACCTCAGTGCCTTTAG
	R：CCTTGACACAGACCACTTAACC
Lef1	F：TGGTTCCGGACAACAGTATTT
	R：CCCTCCACGCTTCACAATAA
Pou3f1	F：CCACTGTTTCCTGGATCACTTC
	R：CATGCCAAGGCCCAGATAAA
Gjb3	F：CTCAGACCTGGCCTTGATTC
	R：GACAGGCAGATGATAAATGGG
Eyal	F：CTGAGAAAGTCTGGCCAAGG
	R：ACTCACTGCCATTCCTCCTG
Lama1	F：CCTCAGCTCCAAGAAAGGAG
	R：GGCATCAGCAGGATGATCTA
Mras	F：GACGCCTTAAAGCGACCG
	R：ACAGACTGCAGATCCGTGTG
Rps18	F：AGTTCCAGCACATTTTGCGAG
	R：TCATCCTCCGTGAGTTCTCCA

## Sheet: antibody
REAGENT or RESOURCE	SOURCE	IDENTIFIER
Antibodies
Anti-GAPDH	FD	FD0063
Anti-Flag	Sigma	F1804
Anti-β-catenin	CST	D10A8
Anti-SMAD2	CST	D43B4
Anti-p-SMAD2	CST	18338
Anti-STAT3	Santa Cruz	SC8019
Anti-STAT3	Santa Cruz	sc482
Anti-p-STAT3(705)	CST	9131S
Anti-BRG1	Abcam	Ab110641
Anti-Rabbit IgG	CST	#7078
Anti-Mouse IgG	CST	#7076
Anti-Rabbit EED	Millipore	17-10034
Anti-SUZ12	Abcam	ab12073
Anti-EZH2	BDPharMingen	612667
Anti-Requiem (DPF2)	Sigma	SAB4502621
Anti-H3K27me3	Millipore	Cat#07449
Anti-H3K27ac	Abcam	ab177178

## Sheet: ChIP-seq data
SMAD2/3	GEO:GSE70486
DPF2、BRG1、STAT3	GEO: GSE90895
β-CATENIN	GEO:GSE43597
H3K27me3 (this study)	PRJNA1145863
