# Supplementary material for: Interplay of chromatin remodeling BAF complexes in mouse embryonic and epiblast stem cell conversion and maintenance
Source: J Biol Chem. 2024 Dec 25;301(2):108140. doi: 10.1016/j.jbc.2024.108140 (PMC11791114; doi:10.1016/j.jbc.2024.108140)
Supplement: Supplementary Table S2 [file mmc4.xlsx]

## Sheet: Beta-catenin_DPF2_STAT3
Gene
Xkr4
Lypla1
Rgs20
Atp6v1h
Pcmtd1
Sntg1
Cpa6
Prex2
A830018L16Rik
Gm17644
Sulf1
Prdm14
Eya1
Terf1
Rdh10
Ly96
Gdap1
Gm16070
6720483E21Rik
Paqr8
Gsta3
Rims1
Adgrb3
Dnaaf6
Mir6896
Plekhb2
Hs6st1
Uggt1
Tmem131
Vwa3b
Lonrf2
Map4k4
4930448I06Rik
Pantr1
Tpp2
Mettl21e
Gulp1
Col3a1
Dnah7a
Stk17b
Hecw2
Gtf3c3
Hspe1
Boll
BC055402
Trak2
Cdk15
Fzd7
Gm973
Nop58
Ctla4
Pard3bos2
Nrp2
Ndufs1
Klf7
Akr1cl
Myl1
Bard1
Atic
Fn1
Apol7d
Mreg
Pinc
Tns1
Arpc2
Gm16582
Slc4a3
Mir6352
Acsl3
Cul3
Agfg1
Pid1
Fbxo36
Armc9
Gm28626
Eif4e2
Inpp5d
Arl4c
Gbx2
Hdac4
Pdcd1
St8sia4
Pam
Gm20268
Cdh20
Gm17634
Cdh19
Dsel
Cntnap5a
Tsn
Tfcp2l1
Gli2
Inhbb
Epb41l5
En1
Celrr
Dpp10
Gpr39
Rab3gap1
Dars
Eif2d
Nucks1
Rbbp5
Lrrn2
Sox13
Lax1
Mgat4e
Kdm5b
Gpr37l1
Elf3
Nav1
Gm4793
Zfp281
Gm19705
F13b
Kcnt2
Glrx2
Brinp3
Pla2g4a
Prg4
Ivns1abp
Smg7
Nmnat2
Tdrd5
Abl2
Rabgap1l
Mroh9
Gm26685
Dusp27
Gpa33
Lrrc52
Pigm
Aim2
Cadm3
Hnrnpu
Kif26b
Lefty2
Enah
Vmn1r1
Capn2
Aida
Rab3gap2
A730004F24Rik
Tgfb2
D1Pas1
Esrrg
Ush2a
Ptpn14
Smyd2
Kcnh1
Mir205
Plxna2
Plekhg1
Gm30570
Akap12
Zbtb2
Ccdc170
Syne1
Rgs17
Sash1
Grm1
Shprh
Timm8a1
Utrn
Adgrg6
Nmbr
C330004P14Rik
Gm20125
Cited2
Nhsl1
Hebp2
Gm20139
Ahi1
Gm5420
Sgk1
Slc18b1
Akap7
Gm36908
L3mbtl3
Gm8709
Ptprk
Cenpw
Hint3
Ncoa7
Tpd52l1
Nkain2
D830005E20Rik
Dse
Frk
Hs3st5
Hdac2
Rfpl4b
Lama4
Ccn6
Cdk19
Mical1
Scml4
Mtres1
Rtn4ip1
Mir1929
Prep
Lin28b
D030045P18Rik
Grik2
Dcbld1
Gja1
Ccdc138
Mcu
Anapc16
1110002J07Rik
Jmjd1c
Gm33035
Zfp280b
Gm16222
Rrp1
Or7a41
Vmn2r81
1700028I16Rik
Platr7
Ric8b
Fhl4
Btbd11
Syn3
Nt5dc3
Pah
Tyms-ps
Mybpc1
Spic
Gm4925
Gas2l3
Cdk17
Gm17745
Ccdc38
Tmcc3
Gm29684
5730420D15Rik
Mrpl42
Nudt4
Btg1
Dusp6
Gm20110
Kitl
Mgat4c
Ppp1r12a
Nav3
1700020G17Rik
Nap1l1
4933440J02Rik
Gm20758
4933411E08Rik
Grip1
Irak3
Rassf3
Ctdsp2
Gls2
Zc3h10
Rps26
Or6c33
Neurod4
Vmn2r85
Pes1
Rps15a-ps6
Adcy1
Igfbp3
Tns3
Abca13
Vwc2
Ddc
Grb10
Cobl
4930554G24Rik
Vstm2a
Sec61g
Etaa1
4933406G16Rik
Spred2
Rab1a
Cep68
Sertad2
Lgalsl
Otx1
Tmem17
B3gnt2
5730522E02Rik
Mir6372
Fancl
Ccdc85a
Pnpt1
Clhc1
4930505A04Rik
Psme4
Smim23
Ranbp17
Insyn2b
Dock2
Slit3
Gabra1
Ebf1
Adam19
Sgcd
Gfpt2
Hnrnph1
Hspa4
Nmur2
Larp1
4933439C10Rik
Map2k3
Slc47a2
Epn2
Ncor1
Cenpv
Pmp22
Tmem238l
Tmem220
Myh13
Ntn1
Trp53
Tnfsfm13
Smtnl2
Rap1gap2
Nxn
Nufip2
Cryba1
Pipox
Ksr1
Rab11fip4os1
Mir365-2
Tmem98
Spaca3
1700071K01Rik
Acaca
Cltc
Tex14
Srsf1
Msi2
Scpep1
Trim25
Dgke
Gm525
Nog
Utp18
Gm11520
Mir3063
Gip
Snx11
Sp2
Odad4
Etv4
Ubtf
Gjc1
Nsf
Mapt
Pitpnc1
Abca6
Kcnj16
Gm11681
Cd300ld3
Cd300e
Mgat5b
Gm11733
2900041M22Rik
Tnrc6c
Socs3
Rbfox3
Mir6934
Rnf213
Dtnb
Dnmt3a
Ncoa1
Ubxn2a
1700101O22Rik
Cyria
Mycn
Lratd1
Mir6387
Ywhaq
Taf1b
Gm17746
Gm20187
Sox11
Eipr1
Gm31333
9130015A21Rik
Etv1
Arl4a
Immp2l
Lrrn3
Gm33340
Stxbp6
Coch
Nubpl
Gm35135
Npas3
Egln3
Nfkbia
Gm19990
Sec23a
Spanxn4
Wdr20rt
Frmd6
Dact1
Dhrs7
Ppm1a
Six4
Fntb
Max
Plekhh1
9430078K24Rik
Actn1
Map3k9
Pcnx
Abcd4
Esrrb
Cipc
Sptlc2
Gm46993
Gtf2a1
Ttc8
Foxn3
Ttc7b
Itpk1
Serpina3h
Serpina3n
Dicer1
Vrk1
Degs2
Mirg
Mok
Traf3
Gm10421
Mir153
Rapgef5
Sp8
Tmem196
Speer6-ps1
Akr1c18
Akr1e1
1700016G22Rik
Klf6
Dip2c
Zp4-ps
Lyst
Hecw1
B230303A05Rik
Vps41
Stard3nl
Sfrp4
Elmo1
Aoah
Mir1983
Vmn1r210
Btn2a2
Gm11351
Mir6368
4930447K03Rik
Slc22a23
Pxdc1
Rpp40
Ly86
Rreb1
Dsp
Gcnt2
Cd83
Gm5083
Jarid2
Mylip
Stmnd1
Cap2
Rnf144b
G630093K05Rik
A330048O09Rik
Fam120a
Nutm2
H2af-ps2
4921525O09Rik
Syk
Ror2
Msx2
Hrh2
Gprin1
Eif4e1b
Unc5a
Nsd1
Macroh2a1
Trpc7
Agtpbp1
Golm1
Dapk1
Zfp808
Aopep
Ptch1
Hsd17b3
Fam240b
Zfp997
Uqcrb
Gm10037
BC048507
Mir466f-4
Irx4
Slc12a7
Mir692-2
Ell2
A830082K12Rik
Arrdc3
5430425K12Rik
Ccnh
Cox7c
Vcan
Tmem167
Atp6ap1l
F2rl1
Iqgap2
Hmgcr
Gcnt4
Enc1
Lncenc1
Gm5086
H2bl1
2310020H05Rik
Naip2
Cd180
Mast4
Shisal2b
Rnf180
Zswim6
Pde4d
Gm15290
Ankrd55
Il6st
Plpp1
Arl15
A430090L17Rik
Ndufs4
Emb
Mrps30
Flnb
Gm45521
Kctd6
Fam3d
Fhit
Ptprg
Oxsm
Ngly1
Top2b
Adk
Kat6b
Zmiz1
Il17rd
Arhgef3
Erc2
Cacna2d3
Selenok
Ankrd28
Msmb
Shld2
Fam25c
Wapl
Rgr
Ghitm
1700109I08Rik
Ptger2
Fermt2
Samd4
Otx2
Exoc5
Naa30
ccdc198
Slc35f4
Armh4
Pnp2
Snord58b
Gm30214
Slc7a7
Zfhx2os
Zfhx2
Dhrs4
Pck2
Lats2
Zdhhc20
Micu2
Atp8a2
Mipep
Tdh
Mir598
Mir124a-1hg
Dock5
Mir6539
Slc39a14
Lrch1
Snora31
2900040C04Rik
Tsc22d1
Enox1
Tnfsf11
Gm32455
4930529K09Rik
4930474H20Rik
Pcdh9
Spertl
Dach1
Mzt1
Pibf1
Klf5
Klf12
D130009I18Rik
Spry2
Slitrk6
Gpc6
Abcc4
Uggt2
Slc15a1
Clybl
Gm5089
Nalcn
1700024B18Rik
Dab2
Cplane1
Slc1a3
Lmbrd2
Capsl
Prlr
4930556M19Rik
Amacr
Tars
Pdzd2
Drosha
Cdh9
Gm35496
Cdh18
Hnrnpa1l2-ps2
Basp1
Myo10
Trio
Ctnnd2
4930430F21Rik
Zfp706
Mir6951
Dcstamp
Dpys
Oxr1
Abra
1700022A22Rik
Csmd3
Trps1
Ext1
Col14a1
Has2
Nsmce2
4933412E24Rik
Myc
Pvt1
Adcy8
Oc90
St3gal1
Kcnk9
Peg13
Slc45a4
Grap2
Cyp2d12
Sult4a1
Prr5
Phf21b
Alg10b
Kif21a
Prickle1
4833422M21Rik
Arid2
Rpap3
Pde1b
Or1f19
Rbfox1
Usp7
1810013L24Rik
Atf7ip2
Snx29
A930007A09Rik
Bmerb1
Spidr
Igll1
Rimbp3
Cldn5
Igf2bp2
Crygs
Rtp4
Lpp
Gmnc
Gm10823
Opa1
Fam43a
Xxylt1
Meltf
Rnf168
Tnk2
Lmln
Zfp148
Kalrn
Adcy5
Parp14
Pla1a
Cd80
Lsamp
Mir6540
Gap43
4932412D23Rik
Mir568
Drd3
Sidt1
Morc1
Tbc1d23
Crybg3
Nsun3
Cggbp1
Chmp2b
Cadm2
Robo1
Nrip1
Gm30726
E330011O21Rik
Btg3
Chodl
Jam2
Adamts5
Scaf4
Hunk
Morc3
Hlcs
Dyrk1a
Kcnj6
Pisd-ps2
1700102H20Rik
Arid1b
Mir692-1
Unc93a2
Pabpc6
Prkn
2700054A10Rik
Thbs2
Wdr27
Gm5091
Rgmb
Lix1
Vmn2r90
Zfp820
Gng13
Ergic1
Grm4
Anks1
Cpne5
Fgd2
Pim1
Sik1
Phf8-ps
Myo1f
Smim40
H2-L
Cdsn
Zfp57
Or2h2
Or5v1b
Or14j8
Esp23
Tnfrsf21
Mymx
Ubr2
Ccnd3
Unc5cl
Satb1
Efhb
Kat2b
1700025K24Rik
Rfx2
Efna5
Fbxl17
Fer
4930583I09Rik
Rab31
Mtcl1
2410021H03Rik
Dlgap1
Tgif1
Mir1195
Lbh
Fam98a
Gm4710
Strn
Cdc42ep3
Galm
Map4k3
Gm19689
Pkdcc
Eml4
Mta3
Thada
Plekhh2
Lrpprc
Camkmt
Calm2
Epcam
Foxn2
Nrxn1
Gm20491
4930480K15Rik
Adcyap1
Mettl4
Bambi
Svil
Kif5b
Wac
Colec12
Greb1l
Mib1
Rbbp8
Tmem241
Zfp521
Ss18
Taf4b
4930545E07Rik
Dsg3
Mep1b
Dtna
Fhod3
Celf4
4930474G06Rik
Pik3c3
Rit2
Slc25a46
Epb41l4a
Kdm3b
Ctnna1
Sil1
Ube2d2a
Pfdn1
Pcdhga12
Diaph1
Gm5820
Yipf5
Prelid2
Dcp2
A930012L18Rik
Ythdc2
Ccdc112
Gm5095
Gm4146
Pudp
Zfp608
Aldh7a1
Lmnb1
Wdr7
St8sia3os
Nedd4l
Malt1
Sec11c
Pmaip1
Chmp1b
B430212C06Rik
Spire1
4930546C10Rik
Tcf4
4930503L19Rik
Poli
Smad4
Dym
Gm20544
Ctif
Zbtb7c
Mir6358
Smad2
Rbfaos
Sall3
Mir5127
Galr1
2210420H20Rik
Rttn
Chka
Ctsf
Bbs1
Npas4
Pacs1
Rcor2
Mark2
Syt7
Ms4a10
Ms4a5
Tle4
Psat1
Gna14
Prune2
Tmc1
Cemip2
Trpm3
Klf9
Mamdc2
Dmrt1
Rfx3
Glis3
Cdc37l1
Jak2
Plgrkt
Mlana
Sgms1
Atad1
Pten
Kif11
Myof
Cep55
Lgi1
Cyp2c69
Zfp518a
Blnk
Dntt
Lcor
Crtac1
Cnnm1
Erlin1
Scd2
Cnnm2
Sh3pxd2a
Slk
Sorcs1
Mirt1
Acsl5
Vti1a
Tcf7l2
Atrnl1
1810007D17Rik
2700089I24Rik
E330013P04Rik
Frmd4a
Optn
Ccdc3
Sfmbt2
Rbm17
Cubn
St8sia6
Malrd1
Plxdc2
H2al2a
Armc3
Etl4
Gpr158
Myo3a
Gad2
Nxph2
Ehmt1
Nacc2
Agpat2
Gfi1b
Rapgef1
Urm1
1700001O22Rik
Gpr107
Fubp3
Abl1
Prrc2b
Niban2
Garnl3
C230014O12Rik
Mapkap1
Ptgs1
Or1j11
Crb2
Lhx2
Ppp6c
Lrp1b
Kynu
Zeb2
Epc2
Mmadhc
Gm13498
Gpd2
Upp2
Pkp4
5330411J11Rik
Baz2b
Itgb6
Mir6337
Csrnp3
Cers6
Myo3b
Gorasp2
Tlk1
Dync1i2
Platr26
Pdk1
Atf2
4930441J16Rik
Mtx2
Agps
Ttn
Ccdc141
Itprid2
Zfp804a
Itgav
Serping1
Or4a72
Cstpp1
Phf21a
Ext2
Accs
Gm13889
Lrrc4c
Iftap
Ldlrad3
Prrg4
Pax6
Gm14015
Mpped2
Kcna4
Ryr3
Mir1951
2810405F15Rik
Mir674
Ino80
Rtf1
Pla2g4e
Golm2
Sqor
Sema6d
Acoxl
Bcl2l11
Tgm3
5330413P13Rik
Slc23a2
Plcb1
9630028H03Rik
Jag1
Tasp1
Flrt3
Otor
Dtd1
Cfap61
Ralgapa2
Xrn2
Pax1
Syndig1
Bcl2l1
Tm9sf4
Asxl1
Commd7
2310005A03Rik
Gdf5
Epb41l1
Dlgap4
Rbl1
Mroh8
Manbal
Src
Ctnnbl1
Vstm2l
Dhx35
Mafb
Chd6
Ift52
2310001K24Rik
Ncoa3
Sulf2
Dpm1
1700017J07Rik
Tshz2
Pfdn4
Dok5
Mc3r
Fam209
Tfap2c
Mir296
Gm14393
Gm2004
Gm14325
Cdh26
Slc17a9
Stmn3
Pex2
1700008P02Rik
Zc2hc1a
Il7
1700010I02Rik
Gm6194
Tpd52
Zfp704
Chmp4c
Gm10745
Slc7a12
A930001A20Rik
Gm9733
Ythdf3
Cyp7b1
4930433B08Rik
Hps3
Tbl1xr1
Rprl2
Naaladl2
Ghsr
Pld1
Tnik
Egfem1
Samd7
Gpr160
Prkci
Fxr1
Sox2ot
Gm38509
Qrfpr
Anxa5
Gm5148
Sclt1
Mir6379
Noct
Elf2
Foxo1
Gm30173
Frem2
Ccna1
Mab21l1
Rap2b
Vmn2r3
Mir8120
Rarres1
Schip1
Sis
4930509J09Rik
Rapgef2
4921511C10Rik
Gm17359
Fnip2
Pdgfc
Tlr2
Tmem131l
Gm6525
1700036G14Rik
Dclk2
Kirrel
Rhbg
Ube2q1
S100a7l2
Crnn
Mcl1
Adamtsl4
Otud7b
Ankrd35
Acp6
Hsd3b2
Ptgfrn
Cd2
Casq2
Dennd2c
Bcas2
Trim33
Gstm3
Sars
Gm6602
Amy2b
S1pr1
Mir137
Dpyd
Slc44a3
Abcd3
Abca4
Bcar3
Ank2
Mir302b
Elovl6
Egf
Lef1
Tet2
Slc9b2
Manba
Gm4861
Mir6380
H2az1
1110002E22Rik
Unc5c
Mir6381
Hs2st1
Selenof
Ttll7
Adgrl2
1700012D16Rik
St6galnac3
AI606473
4930592C13Rik
4930423M02Rik
Tox
1700123O12Rik
Cfap418
Ndufaf6
Gm11827
Triqk
Runx1t1
A530072M11Rik
Mmp16
Cpne3
Rmdn1
Ttpa
Ccnc
Faxc
Mms22l
Manea
4930548K13Rik
Bach2
Ankrd6
Rngtt
Cnr1
Platr9
1700009N14Rik
Rigi
Dcaf12
Rusc2
Or13c7e-ps1
Shb
Gm12408
Mexis
Tal2
Tmem38b
Zfp462
Gm12505
Klf4
Pakap
NA
D630039A03Rik
Lpar1
Or2k2
Mup6
Slc31a2
Fkbp15
Whrn
Tlr4
Cdk5rap2
Tle1
Kdm4c
Dmac1
Ptprd
Tyrp1
Nfib
Ttc39b
Adamtsl1
Ifna13
Elavl2
Fggy
Cyp2j13
Atg4c
Foxd3
Cachd1
C130073F10Rik
Plpp3
Echdc2
Zyg11a
Osbpl9
Elavl4
Cyp4a31
Tesk2
Rnf220
Cfap57
Or13p4
Gm12866
Mir6398
Macf1
Zc3h12a
Grik3
Map7d1
Zmym1
Gjb4
Gjb5
Phc2
Khdrbs1
1700003M07Rik
Pef1
Nkain1
A930031H19Rik
Oprd1
Eya3
Smpdl3b
Fgr
Wasf2
Zdhhc18
Rps6ka1
Hnrnpr
C1qa
Alpl
Eif4g3
Camk2n1
Capzb
Igsf21
Fbxo42
Spen
Fblim1
Rsc1a1
Kazn
Tnfrsf1b
Zfp992
Zfp981
Rex2
4933438K21Rik
Zfp982
Zfp985
Disp3
Spsb1
Rere
Camta1
Gm833
Ajap1
Mib2
Tas1r3
Cdk6
Fam133b
Mterf1a
Mterf1b
Elapor2
Sema3d
Sema3a
Sema3e
Hgf
Gnai1
Magi2
Ptpn12
Gsap
Reln
Gm9057
Lhfpl3
Prkag2
1700096K18Rik
Dpp6
Paxip1
Htr5a
En2
Dnajb6
Tyms
Yes1
Nelfa
Add1
Wdr1
Zfp518b
Cd38
Tapt1
D5Ertd615e
Rbpj
Gm10440
Nwd2
Rell1
Gm3716
Klf3
Yipf7
Corin
Tec
Slain2
Fryl
Spata18
Lnx1
Kit
Clock
Pdcl2
Spink2
Adgrl3
1700031L13Rik
Tmprss11d
Ythdc1
Csn1s2a
Gc
Npffr2
Uso1
Cxcl11
Fras1
Paqr3
Fgf5
Hnrnpd
Nkx6-1
Mapk10
Aff1
Spp1
Lrrc8c
Mtf2
Gm10416
Fbrsl1
Mir701
Ttc28
Myo18b
Mir7229
4930401G09Rik
Hspb8
Med13l
1700081H04Rik
Ptpn11
Ppp1cc
Hvcn1
Anapc7
Mlxip
4933438B17Rik
Tmem132cos
Glt1d1
Adgrd1
Caln1
Auts2
Castor2
Mir3965
Wbscr25
Rhbdd2
Rasa4
Cyp3a13
Dnaaf5
Mad1l1
Grifin
Foxk1
Wipi2
Tnrc18
Rnf216
Nptx2
Rasl11a
Lnx2
Gsx1
Slc7a1
Stard13
Mir653
Col1a2
Sgce
Ppp1r9a
Pon2
Pdk4
Dync1i1
Slc25a13
Tac1
Asns
AA545190
Thsd7a
Bmt2
Ppp1r3a
Gm36669
Kcnd2
Fam3c
Aass
Cadps2
Pot1a
Gm20756
Snd1
Tnpo3
Nrf1
Mir182
Ube2h
2210408F21Rik
1700012A03Rik
Chchd3
Exoc4
Slc35b4
Akr1b8
Nup205
Creb3l2
Akr1d1
Trim24
4930599N23Rik
Mkrn1
Dennd2a
Mrps33
2010310C07Rik
Tpk1
Ezh2
Aoc1
Igf2bp3
Cbx3
Skap2
Halr1
Jazf1
Chn2
Znrf2
Crhr2
Itprid1
Abcg2
Gm5570
A530053G22Rik
Snca
Mmrn1
Ccser1
Smarcad1
Qrfprl
Tnip3
Prdm5
4930544G11Rik
E230016M11Rik
Rprl1
Rpia
Foxi3
Smyd1
Kdm3a
Tcf7l1
Kcmf1
Ctnna2
Mir7232
Exoc6b
Npm3-ps1
Arhgap25
4933427D06Rik
4930512J16Rik
Slc6a6
Trh
Prickle2
Magi1
Lrig1
1700123L14Rik
Eogt
Frmd4b
Mitf
Mdfic2
Foxp1
Rybp
1700049E22Rik
Gm9871
Mir6373
Lrrn1
1700054K19Rik
Rad18
Srgap3
Atp2b2
Raf1
Lrtm2
1700063H04Rik
Dppa3
Nanog
Slc2a3
Plekhg6
Cd9
Vwf
Gm38404
Cracr2a
Tead4
Clec12a
Tas2r130
Etv6
Ddx47
Plbd1
Rerg
Eps8
Aebp2
C2cd5
Gm31108
Sox5
Sox5os3
Bcat1
Gm15706
E330012B07Rik
Gm6313
Sinhcaf
Dennd5b
Etfbkmt
AU018091
Mir290a
Cacng7
Oscar
Pira6
Ube2s
Shisa7
Gm36210
Epp13
Smim17
Usp29
Vmn1r66
Zbtb45
Bicra
Mill1
Nectin2
Vmn1r167
Lypd5
Zfp428
Rps19
Cxcl17
Nlrp9a
Cyp2a22
Akt2
Pak4
Sipa1l3
Wdr62
Kctd15
Tdrd12
Tshz3
Zfp536
Uri1
4933402C06Rik
Zfp977
Zfp976
Zfp936
Siglecf
1700008O03Rik
Vrk3
Plekha4
Nav2
9130015G15Rik
1700015G11Rik
Gabrb3
Atp10a
B230209E15Rik
Klf13
Entrep2
Tjp1
Pcsk6
Igf1r
B130024G19Rik
1700011C11Rik
Mctp2
Gm6567
Chaserr
Ntrk3
Abhd2
Anpep
Idh2
Iqgap1
Zscan2
Arnt2
Vmn2r71
Tmem135
Eed
Dlg2
Tenm4
Kctd21
Thrsp
Pak1
Gdpd4
Fam168a
Stim1
Rbmxl2
Syt9
Ppfibp2
Or5p60
Or5p63
Or5p78
Dennd5a
Tead1
Pde3b
Insc
Rbbp6
1700123J17Rik
Septin1
Itgam
Armc5
Inpp5f
Lhpp
Ctbp2
Dhx32
Adam12
Dock1
Insyn2a
1700120G07Rik
Mgmt
Ppp2r2d
Inpp5a
Ptdss2
Smim38
Arhgef18
Evi5l
Shcbp1
Efnb2
B930025P03Rik
Spaca7
Mcf2l
Grtp1
Gm5907
Erich1
Dlgap2
Csmd1
Mcph1
Agpat5
Defb11
Mrps31
Nkx6-3
Sfrp1
Zmat4
Unc5d
Nrg1
Rbpms
Dusp4
Trmt9b
Dlc1
G630064G18Rik
Mir383
Gm6213
Pdgfrl
Zfp42
Fat1
F11
Acsl1
Dctd
Tenm3
Hpgd
Galntl6
Mfap3l
Sgo2b
Mir710
Cpe
Apela
Smim31
Marchf1
Psd3
1700125H03Rik
Slc18a1
Ccdc194
Klf2
Nwd1
Isx
Iqcm
Ttc29
Slc10a7
Tbc1d9
Cacna1a
Rtbdn
4921524J17Rik
Gpt2
Abcc12
Siah1a
Zfp423
Mir8110
Sall1
Tox3
Chd9
Irx3
Crnde
Ces1h
Ces5a
Got2
Sntb2
Nfat5
Znrf1
Zfp1
Bcar1
Terf2ip
Cmip
Plcg2
Hsd17b2
Cdh13
Mbtps1
Gse1
Abcb10
Urb2
Galnt2
Slc35f3
Pard3
Mir21c
Alkbh8
Cwf19l2
Gucy1a2
Aasdhppt
Casp12
Dync2h1
Mmp20
Cfap300
Trpc6
Gm32014
Pgr
Arhgap42
Cntn5
Maml2
Sesn3
Izumo1r
Panx1
Smco4
Fat3
Chordc1
Mbd3l1
Or7g18
Or7e166
Shfl
Dnm2
Spc24
Swsap1
Zfp810
Eepd1
Opcml
Zbtb44
Barx2
Arhgap32
Fez1
Pknox2
Or8b3
Or8b49
Or8b56
Or8d2b
Or10d5j
Gramd1b
Grik4
Pou2f3
Nectin1
C2cd2l
Fxyd6
2900052N01Rik
Cadm1
Nxpe2
Ncam1
2310003N18Rik
Ddx10
Slc35f2
Tnfaip8l3
Fbxo22
Pstpip1
Rpp25
Cyp11a1
Stoml1
Tmem202
B930092H01Rik
Tle3
Cln6
Pdcd7
Rbpms2
Mir190a
Fam81a
Rnf111
Adam10
Aldh1a2
Cgnl1
Prtg
Ccpg1
Khdc3
Onecut1
Mapk6
Tmod3
Klhl31
Ooep
Bckdhb
Tent5a
Nt5e
Plscr1
Tfdp2
Rasa2
Zbtb38
Pik3cb
Faiml
Slc35g2
Pccb
Mir7243
Amotl2
Slco2a1
Rab6b
Ackr4
Col6a6
Twf2
Tex264
Gnai2
Prkar2a
Fbxw15
Smarcc1
Dclk3
Mir128-2
AU023762
Trim71
Gm4668
Rbms3
4933432G23Rik
Golga4
Itga9
5830454E08Rik
Trak1
2010204K13Rik
Glod5
Porcn
4930402K13Rik
Bcor
5730405O15Rik
2010308F09Rik
Chst7
Rp2
Mcts1
Gria3
Sh2d1a
Tenm1
Apln
Xpnpep2
Gpc4
Mir6384
Gpc3
Gm14718
Zic3
Gm14725
Irak1
Tbl1x
Dmd
Samt3
Gjb1
Itgb1bp2
4930519F16Rik
Rlim
H2ab1
Diaph2
Fgd1
Tsr2
Txlng
Tceanc
Egfl6
